# Supplementary material for: KBG syndrome
Source: Orphanet J Rare Dis. 2017 Dec 19;12:183. doi: 10.1186/s13023-017-0736-8 (PMC5735576; doi:10.1186/s13023-017-0736-8)
Supplement: Additional file 1: — Reported intragenic variants in the ANKRD11 gene. (XLSX 13 kb) [file 13023_2017_736_MOESM1_ESM.xlsx]

## Sheet: Sheet1
Reference	Transcript	cDNA Position	Protein Position	Mutation Type	PMID
Xu et al. 2013	NM_013275.5	c.362T>A	p.M121K	Missense	23369839
Murray et al. 2017	NM_013275.5	c.505G>T	p.E169X	Nonsense	28449295
Goldenberg et al. 2016	NM_013275.5	c.867C>G	p.Y289X	Nonsense	27605097
Goldenberg et al. 2016	NM_013275.5	c.1120G>T	p.E374X	Nonsense	27605097
Murray et al. 2017	NM_013275.5	c.1173C>G	p.Y391X	Nonsense	28449295
Ockeloen et al. 2015	NM_013275.5	c.1318C>T	p.R440X	Nonsense	25424714
Goldenberg et al. 2016	NM_013275.5	c.1367_1370del	p.K456SfsX53	Frameshift	27605097
Goldenberg et al. 2016	NM_013275.5	c.1381_1384del	p.E461QfsX48	Frameshift	27605097
Low et al. 2016	NM_013275.5	c.1381_1384del	p.E461QfsX48	Frameshift	27667800
Ockeloen et al. 2015	NM_013275.5	c.1460_1463del	p.E487VfsX22	Frameshift	25424714
Walz et al. 2015	NM_013275.5	c.1785_1786delGCinsTT	p.R595_A2663delinsS	Inframe	25413698
Low et al. 2016	NM_013275.5	c.1801C>T	p.R601X	Nonsense	27667800
Low et al. 2016	NM_013275.5	c.1801C>T	p.R601X	Nonsense	27667800
Goldenberg et al. 2016	NM_013275.5	c.1893dup	p.H632TfsX2	Frameshift	27605097
Ockeloen et al. 2015	NM_013275.5	c.1903_1907del	p.K635QfsX26	Frameshift	25424714
Ockeloen et al. 2015	NM_013275.5	c.1903_1907del	p.K635QfsX26	Frameshift	25424714
Goldenberg et al. 2016	NM_013275.5	c.1903_1907del	p.K635QfsX26	Frameshift	27605097
Low et al. 2016	NM_013275.5	c.1903_1907del	p.K635QfsX26	Frameshift	27667800
Low et al. 2016	NM_013275.5	c.1903_1907del	p.K635QfsX26	Frameshift	27667800
Low et al. 2016	NM_013275.5	c.1903_1907del	p.K635QfsX26	Frameshift	27667800
Low et al. 2016	NM_013275.5	c.1903_1907del	p.K635QfsX26	Frameshift	27667800
Low et al. 2016	NM_013275.5	c.1903_1907del	p.K635QfsX26	Frameshift	27667800
Miyatake et al. 2017	NM_013275.5	c.1903_1907del	p.K635QfsX26	Frameshift	28250421
Murray et al. 2017	NM_013275.5	c.1903_1907del	p.K635QfsX26	Frameshift	28449295
Murray et al. 2017	NM_013275.5	c.1903_1907del	p.K635QfsX26	Frameshift	28449295
Walz et al. 2015	NM_013275.5	c.1903_1907del	p.K635QfsX26	Frameshift	25413698
Walz et al. 2015	NM_013275.5	c.2130delG	p.W710CfsX9	Frameshift	25413698
Low et al. 2016	NM_013275.5	c.2182_2183del	p.I728QfsX13	Frameshift	27667800
Parenti et al. 2016	NM_013275.5	c.2297_2300delAGAA	p.K766RfsX10	Frameshift	25652421
Sirmaci et al. 2011	NM_013275.4	c.2305delT	p.S769QfsX8	Frameshift	21782149
Kim et al. 2014	NM_013275.5	c.2398_2401del	p.E800NfsX62	Frameshift	25464108
Goldenberg et al. 2016	NM_013275.5	c.2398_2401del	p.E800NfsX62	Frameshift	27605097
Low et al. 2016	NM_013275.5	c.2398_2401del	p.E800NfsX62	Frameshift	27667800
Low et al. 2016	NM_013275.5	c.2408_2412del	p.K803RfsX5	Frameshift	27667800
Low et al. 2016	NM_013275.5	c.2408_2412del	p.K803RfsX5	Frameshift	27667800
Low et al. 2016	NM_013275.5	c.2408_2412del	p.K803RfsX5	Frameshift	27667800
Low et al. 2016	NM_013275.5	c.2512C>T	p.R838X	Nonsense	27667800
Tunovic et al. 2014	NM_013275.5	c.2606_2608delAGA	p.K869del	Inframe	24838796
Ansari et al. 2014	NM_013275.5	c.2627del	p.L876PfsX6	Frameshift	25125236
Goldenberg et al. 2016	NM_013275.5	c.2647G>T	p.E883X	Nonsense	27605097
Ockeloen et al. 2015	NM_013275.5	c.2751dup	p.E918X	Nonsense	25424714
Goldenberg et al. 2016	NM_013275.5	c.3045del	p.D1016IfsX302	Frameshift	27605097
Ockeloen et al. 2015	NM_013275.5	c.3123_3126del	p.I1042WfsX275	Frameshift	25424714
Goldenberg et al. 2016	NM_013275.5	c.3153del	p.E1051DfsX267	Frameshift	27605097
Goldenberg et al. 2016	NM_013275.5	c.3198_3199del	p.H1066QfsX35	Frameshift	27605097
Low et al. 2016	NM_013275.5	c.3208_3209del	p.H1070WfsX31	Frameshift	27667800
Miyatake et al. 2017	NM_013275.5	c.3224_3227del	p.E1075GfsX242	Frameshift	28250421
Murray et al. 2017	NM_013275.5	c.3224_3227del	p.E1075GfsX242	Frameshift	28449295
Ockeloen et al. 2015	NM_013275.5	c.3382_3383del	p.D1128QfsX41	Frameshift	25424714
Low et al. 2016	NM_013275.5	c.3437_3461del	p.T1146KfsX164	Frameshift	27667800
Murray et al. 2017	NM_013275.5	c.3442G>A	p.G1148S	Missense	28449295
Low et al. 2016	NM_013275.5	c.3585del	p.D1196TfsX122	Frameshift	27667800
Low et al. 2016	NM_013275.5	c.3704_3707del	p.K1235RfsX82	Frameshift	27667800
Goldenberg et al. 2016	NM_013275.5	c.3774_3775del	p.K1259VfsX23	Frameshift	27605097
Ockeloen et al. 2015	NM_013275.5	c.3832A>T	p.K1278X	Nonsense	25424714
Goldenberg et al. 2016	NM_013275.5	c.4087C>T	p.R1363X	Nonsense	27605097
Low et al. 2016	NM_013275.5	c.4103_4104del	p.K1368RfsX17	Frameshift	27667800
Low et al. 2016	NM_013275.5	c.4177_4189del	p.E1393WfsX12	Frameshift	27667800
Low et al. 2016	NM_013275.5	c.4206C>G	p.Y1402X	Nonsense	27667800
Walz et al. 2015	NM_013275.5	c.4283_4286delAAGA	p.K1428IfsX13	Frameshift	25413698
Ockeloen et al. 2015	NM_013275.5	c.4391_4392del	p.K1464TfsX89	Frameshift	25424714
Murray et al. 2017	NM_013275.5	c.4406G>A	p.W1469X	Nonsense	28449295
Low et al. 2016	NM_013275.5	c.4408A>T	p.R1470X	Nonsense	27667800
Goldenberg et al. 2016	NM_013275.5	c.4786G>T	p.E1596X	Nonsense	27605097
Low et al. 2016	NM_013275.5	c.5199_5227del	p.D1734AfsX53	Frameshift	27667800
Low et al. 2016	NM_013275.5	c.5274dup	p.S1759LfsX38	Frameshift	27667800
Low et al. 2016	NM_013275.5	c.5426_5430del	p.L1809QfsX139	Frameshift	27667800
Parenti et al. 2016	NM_013275.5	c.5483C>A	p.S1828X	Nonsense	25652421
Kleyner et al. 2016	NM_013275.5	c.6015dupA	p.G2006RfsX26	Frameshift	27900361
Ockeloen et al. 2015	NM_013275.5	c.6184del	p.L2062WfsX25	Frameshift	25424714
Miyatake et al. 2017	NM_013275.5	c.6187G>T	p.E2063X	Nonsense	28250421
Ansari et al. 2014	NM_013275.5	c.6210_6211del	p.K2070NfsX31	Frameshift	25125236
Low et al. 2016	NM_013275.5	c.6364_6367del	p.D2122PfsX52	Frameshift	27667800
Murray et al. 2017	NM_013275.5	c.6409_6410del	p.S2137PfsX9	Frameshift	28449295
Miyatake et al. 2017	NM_013275.5	c.6416C>T	p.P2139L	Missense	28250421
Murray et al. 2017	NM_013275.5	c.6472G>T	p.E2158X	Nonsense	28449295
Ockeloen et al. 2015	NM_013275.5	c.6513dup	p.G2172RfsX14	Frameshift	25424714
Goldenberg et al. 2016	NM_013275.5	c.6766C>T	p.Q2256X	Nonsense	27605097
Goldenberg et al. 2016	NM_013275.5	c.6792dup	p.A2265RfsX8	Frameshift	27605097
Walz et al. 2015	NM_013275.5	c.6817_6833delGGCCCCGCCCCGAACAC	p.G2273CfsX17	Frameshift	25413698
Murray et al. 2017	NM_013275.5	c.7216C>T	p.Q2406X	Nonsense	28449295
Low et al. 2016	NM_013275.5	c.7362del	p.L2455CfsX36	Frameshift	27667800
Murray et al. 2017	NM_013275.5	c.7471-2A>C	splice	Splice site	28449295
Ockeloen et al. 2015	NM_013275.5	c.7481dup	p.P2495SfsX37	Frameshift	25424714
Walz et al. 2015	NM_013275.5	c.7535G>A	p.R2512Q	Missense	25413698
Sirmaci et al. 2011	NM_013275.4	c.7570-1G>C	p.Glu2524_Lys2525del	Splice site	21782149
